# Supplementary material for: TARPON—A Telomere Analysis and Research Pipeline Optimized for Nanopore
Source: PLoS Comput Biol. 2026 Feb 4;22(2):e1013915. doi: 10.1371/journal.pcbi.1013915 (PMC12871981; doi:10.1371/journal.pcbi.1013915)
Supplement: S1 Table — (XLSX) [file pcbi.1013915.s009.xlsx]

## Sheet: Sheet1
Oligo ID	Enrichment Methodology	Duplexes With	Samples	Sequence
9406	Duplex Enrichment	9407	WB60-DE, HEK-DE	GAGTCAGTAAGTAGCTAGCATGAGTCCACCAGAATTCGGCGCGATCGCCATCGATTGACGCGTGCTTAATTAATGATCGTAGCATCTAACCCTAACCCTAACC
9407	Duplex Enrichment	9406	WB60-DE, HEK-DE	ATGCTACGATCATTAATTAAGCACGCGTCAATCGATGGCGATCGCGCCGAATTCTGGTGGACTCATGCTAGCTACTTACTGACTCAGCTAGCATACC/3BIO/
Telomere Splint	Simplex Enrichment	NA	HG002-SE, WB60-SE	ATTGCTGTCCTCAAGTCACCGAACGAAGTACCCTAA
